# Supplementary material for: Antimicrobial Resistance and Genomic Characterization of an Escherichia coli Strain Harboring p0111 and an IncX1-Type Plasmid, Isolated from the Brain of an Ostrich
Source: Vet Sci. 2025 Aug 22;12(9):793. doi: 10.3390/vetsci12090793 (PMC12474207; doi:10.3390/vetsci12090793)
Supplement: Supplementary file 1 [file vetsci-12-00793-s001.zip]

Archive with 1 entries (1 files):
- vetsci-3789188-supplementary.pdf
